# Supplementary material for: Telomere-to-Telomere Genome Assembly of Two Hemiculter Species Provide Insights into the Genomic and Morphometric Bases of Adaptation to Flow Velocity
Source: Biomolecules. 2026 Jan 4;16(1):83. doi: 10.3390/biom16010083 (PMC12838669; doi:10.3390/biom16010083)
Supplement: Supplementary file 1 [file biomolecules-16-00083-s001.zip › Supplementary Files/Supplementary Table.xlsx]

## Sheet: Supplementary Table S1
Supplementary TableS1. Species information used in comparative genomic analyses
Species	Order	Family	Data source
Hemiculter bleekeri	Cyprinidae	Hemiculter	In this study
Hemiculter leucisculus	Cyprinidae	Hemiculter	In this study
Anabarilius grahami	Cyprinidae	Anabarilius	GCA_003731715.1_BGI_Agra_1.0
Ancherythroculter nigrocauda	Cyprinidae	Ancherythroculter	GWHAAZV00000000
Chanodichthys erythropterus	Cyprinidae	Chanodichthys	GCF_024489055.1
Ctenopharyngodon idella	Cyprinidae	Ctenopharyngodon	GCA_019924925.1
Culter alburnus	Cyprinidae	Culter	GCA_040182925.1
Cyprinus carpio	Cyprinidae	Cyprinus	GCF_018340385.1
Danio rerio	Cyprinidae	Danio	GCF_000002035.6
Megalobrama amblycephala	Cyprinidae	Megalobrama	GCF_018812025.1
Opsariichthys bidens	Cyprinidae	Opsariichthys	GWHBJYU00000000
Zacco platypus	Cyprinidae	Zacco	GCA_038088235.1
Parabramis pekinensis	Cyprinidae	Parabramis	GCA_041684115.1
Gasterosteus aculeatus	Gasterosteidae	Gasterosteus	GCF_016920845.1
Oryzias latipes	Adrianichthyidae	Oryzias	GCF_002234675.1
Takifugu rubripes	Tetraodontidae	Takifugu	GCF_901000725.2

## Sheet: Supplementary Table S2
Supplementary Table S2. Genome survey statistics for H. bleekeri and H. leucisculus based on K-mer analysis.
Species	K-mer number	K-mer Depth	Genome Size (bp)	Revised Genome Size (bp)	Repeat
					(%)
H. bleekeri	75267646106	79	952755014	946354200	51.57
H. leucisculus	85121807275	85	980903000	976566347	54.2

## Sheet: Supplementary Table S3
Supplementary Table S3. Summary Statistics of Sequencing Data for H. bleekeri and H. leucisculus Genome Assembly and Annotation.
Species	Library type	Raw data (Gb)	Raw Reads Number	Coveragea (×)	Average read length (bp)
H. bleekeri	BGISEQ T7	91.95	612980572	92	150
	PacBio HiFi	51.49	2683059	51	19190.1
	Hi-C	106.57	710445646	106	150
	ONT	79.61	2216922	79	35912
H. leucisculus	BGISEQ T7	100.76	671703908	95	150
	PacBio HiFi	50.83	3155353	48	16110.1
	Hi-C	105.31	702042630	100	150
	ONT	45.77	522859	43	87541

## Sheet: Supplementary Table S4
Supplementary Table S4. The Hi-C assisted assembly for H. bleekeri.
Genome version	Sequence Category	Scaffold				Contig
		Sequence length (bp)	Sequence number	N50 (bp)	N90 (bp)	Sequence length (bp)	Sequence number	N50 (bp)	N90 (bp)
before anchored	Whole genome	1000968810	65	38523650	27519478	1000968810	65	38523650	27519478
after Anchored	Whole genome	998624231	33	40501126	34192837	998623431	41	38523650	27519478
	chromosome	996897042	24	40501126	34816797	996896542	29	38523650	27519478
	Free sequence	1727189	9	1000222	64658	1726889	12	200049	64658

## Sheet: Supplementary Table S5
Supplementary Table S5. The Hi-C assisted assembly of H. leucisculus.
Genome version	Sequence Category	Scaffold				Contig
		Sequence length (bp)	Sequence number	N50 (bp)	N90 (bp)	Sequence length (bp)	Sequence number	N50 (bp)	N90 (bp)
before anchored	Whole genome	1071412624	80	39599594	25496738	1071412624	80	39599594	25496738
after Anchored	Whole genome	1047812794	64	40718816	36528376	1047812194	70	40245424	25740293
	chromosome	1043881757	24	40750081	36528376	1043881257	29	40245424	25740293
	Free sequence	3931037	40	158174	38854	3930937	41	158174	38760

## Sheet: Supplementary Table S6
Supplementary Table S6. The details of chromosome and number of telomere characteristic sequences for H. bleekeri genome.
Chromosome	Length(bp)	Number of contigs	Number of gaps	Number of start repeat unit	Number of end repeat unit
chr1	62416263	1	0	1393	891
chr2	54748907	1	0	1254	763
chr3	54038105	1	0	1066	1200
chr4	48885179	1	0	1421	1356
chr5	49697498	1	0	1803	1053
chr6	43694113	1	0	760	826
chr7	46767309	1	0	1436	770
chr8	37010566	1	0	140	1517
chr9	41656757	1	0	2001	1732
chr10	39493104	1	0	845	886
chr11	40649596	1	0	1269	24
chr12	40454462	1	0	1900	755
chr13	40844742	1	0	11	723
chr14	38494083	1	0	1226	747
chr15	38748275	1	0	5	844
chr16	37487304	1	0	913	954
chr17	38331461	1	0	1201	829
chr18	36653648	1	0	1201	1673
chr19	37125705	1	0	1110	1405
chr20	36162609	1	0	1433	1541
chr21	34783909	1	0	2109	18
chr22	34170771	1	0	1718	1821
chr23	32385600	1	0	1126	55
chr24	31880469	1	0	15	600

## Sheet: Supplementary Table S7
Supplementary Table S7. The details of chromosome and number of telomere characteristic sequences for H. leucisculus genome.
Chromosome	Length(bp)	Number of contigs	Number of gaps	Number of start repeat unit	Number of end repeat unit
chr1	81162056	1	0	1055	0
chr2	57627704	1	0	134	116
chr3	56196124	1	0	170	184
chr4	55503997	1	0	75	232
chr5	49608429	1	0	0	1443
chr6	49295075	1	0	0	4
chr7	46443999	1	0	286	0
chr8	42877152	1	0	0	128
chr9	42409328	1	0	679	211
chr10	40715796	1	0	137	212
chr11	40666088	1	0	335	767
chr12	40211159	1	0	54	158
chr13	39560443	1	0	0	196
chr14	38921218	1	0	12	0
chr15	38664517	1	0	0	92
chr16	38242279	1	0	887	1037
chr17	37766176	1	0	0	267
chr18	37310095	1	0	1158	111
chr19	37276662	1	0	430	31
chr20	36784596	1	0	81	0
chr21	36511177	1	0	561	653
chr22	34502576	1	0	551	161
chr23	32858064	1	0	5	162
chr24	32055136	1	0	0	444

## Sheet: Supplementary Table S8
Supplementary Table S8. Repetitive sequence statistics results of H. bleekeri and H. leucisculus.
Species	Type	Repeat Size (bp)	Percentage of genome
H. bleekeri	Trf	76588203	7.31
	Repeatmasker	321407342	30.69
	Proteinmask	63220102	6.04
	De novo	396450169	37.86
	Total	567820346	54.23
H. leucisculus	Trf	73500469	7.36
	Repeatmasker	290759679	29.12
	Proteinmask	53240591	5.33
	De novo	382056052	38.26
	Total	535564440	53.63

## Sheet: Supplementary Table S9
Supplementary Table S9. Statistical results of the classification of repetitive sequences of H. bleekeri and H. leucisculus.
Type	Combined TEs
	H. bleekeri		H. leucisculus
	Length (bp)	Percentage in genome (%)	Length (bp)	Percentage in Genome (%)
DNA	346237526	34.68	356677342	34.06
LINE	32323857	3.24	33018564	3.15
SINE	2632858	0.26	2849489	0.27
LTR	68128323	6.82	72380009	6.91
Satellite	14346377	1.44	17238613	1.65
Simple repeat	184455	0.02	1514	0
Other	4659	0	3063	0
Unknown	73434657	7.36	84636501	8.08
Total	516933643	51.78	546454897	52.19

## Sheet: Supplementary Table S10
Supplementary Table S10. Prediction results of gene function of H. bleekeri and H. leucisculus
Data base	H. bleekeri		H. leucisculus
	Number	Percentage (%)	Number	Percentage (%)
NR	25914	99.11	26257	99.29
SwissProt	22176	84.82	22213	83.99
TrEMBL	25851	98.87	26203	99.08
KOG	20440	78.18	20488	77.47
TF	6938	26.54	6975	26.37
InterPro	24910	95.27	25270	95.55
GO	18483	70.69	18624	70.42
KEGG_ALL	25771	98.57	26133	98.82
KEGG_KO	17408	66.58	17471	66.06
Pfam	23571	90.15	23935	90.51
Unannotated	191	0.73	146	0.55
Total	26146	100	26300	99.45

[truncated: 4 more sheets: Supplementary Table S11, Supplementary Table S12, Supplementary Table S13, Supplementary Table S14]
